# Supplementary material for: Microbe-Immune Crosstalk: Evidence That T Cells Influence the Development of the Brain Metabolome
Source: Int J Mol Sci. 2022 Mar 17;23(6):3259. doi: 10.3390/ijms23063259 (PMC8952415; doi:10.3390/ijms23063259)
Supplement: Supplementary file 1 [file ijms-23-03259-s001.zip]

Archive with 1 entries (1 files):
- ijms-1567558-supplementary.pdf
